# Supplementary material for: Alterations of Sphingolipid and Phospholipid Pathways and Ornithine Level in the Plasma as Biomarkers of Parkinson’s Disease
Source: Cells. 2022 Jan 24;11(3):395. doi: 10.3390/cells11030395 (PMC8834036; doi:10.3390/cells11030395)
Supplement: Supplementary file 1 [file cells-11-00395-s001.zip]

Archive with 1 entries (1 files):
- cells-1552025-supplementary.pdf
